# Supplementary material for: Reflection of near-infrared light confers thermal protection in birds
Source: Nat Commun. 2018 Sep 6;9:3610. doi: 10.1038/s41467-018-05898-8 (PMC6127310; doi:10.1038/s41467-018-05898-8)
Supplement: Supplementary file 4 — Supplementary Data 1 [file 41467_2018_5898_MOESM4_ESM.xlsx]

## Sheet: Sheet1
SPECIES	COMMON NAME	FAMILY	ORDER	MASS	N	HABITAT
Ailuroedus crassirostris	green catbird	Ptilonorhynchidae	Passeriformes	208	6	forest
Alcedo azurea	azure kingfisher	Alcedinidae	Coraciiformes	35.2	6	forest
Amytornis striatus	striated grasswren	Maluridae	Passeriformes	18.6	6	arid
Anous minutus	black noddy	Laridae	Charadriiformes	111	7	shore_bird
Anseranas semipalmata	magpie goose	Anseranatidae	Anseriformes	2420	4	water_bird
Aquila audax	wedge-tailed eagle	Accipitridae	Accipitriformes	3630	8	generalist
Artamus cyanopterus	dusky woodswallow	Artamidae	Passeriformes	34.5	6	generalist
Artamus personatus	masked woodswallow	Artamidae	Passeriformes	34.7	10	generalist
Ashbyia lovensis	Gibberbird	Meliphagidae	Passeriformes	17.5	10	arid
Aythya australis	Hardhead	Anatidae	Anseriformes	870	10	water_bird
Biziura lobata	musk duck	Anatidae	Anseriformes	1670	5	water_bird
Cacatua galerita	sulphur-crested cockatoo	Cacatuidae	Psittaciformes	735	9	generalist
Cacatua leadbeateri	Major Mitchell's cockatoo	Cacatuidae	Psittaciformes	385	7	arid
Calyptorhynchus banksii	red-tailed black-cockatoo	Cacatuidae	Psittaciformes	682	6	generalist
Calyptorhynchus funereus	yellow-tailed black- cockatoo	Cacatuidae	Psittaciformes	661	7	generalist
Certhionyx variegatus	pied honeyeater	Meliphagidae	Passeriformes	26.4	10	arid
Chlamydera guttata	Western bowerbird	Ptilonorhynchidae	Passeriformes	135	6	arid
Cladorhynchus leucocephalus	Banded stilt	Recurvirostridae	Charadriiformes	317	6	water_bird
Corcorax melanorhamphos	white-winged chough	Corcoracidae	Passeriformes	361	6	generalist
Corvus bennetti	little crow	Corvidae	Passeriformes	396	8	arid
Corvus coronoides	Australian raven	Corvidae	Passeriformes	593	10	generalist
Corvus mellori	little raven	Corvidae	Passeriformes	534	9	generalist
Corvus orru	Torresian crow	Corvidae	Passeriformes	582	6	generalist
Corvus tasmanicus	forest raven	Corvidae	Passeriformes	675	6	generalist
Cracticus nigrogularis	pied butcherbird	Artamidae	Passeriformes	123	6	generalist
Cracticus quoyi	black butcherbird	Artamidae	Passeriformes	177	6	forest
Cracticus torquatus	grey butcherbird	Artamidae	Passeriformes	90.8	6	generalist
Cygnus atratus	black swan	Anatidae	Anseriformes	5660	4	water_bird
Dacelo novaeguineae	laughing kookaburra	Alcedinidae	Coraciiformes	312	6	generalist
Elanus axillaris	black-shouldered kite	Accipitridae	Accipitriformes	275	6	generalist
Emblema pictum	painted finch	Estrildidae	Passeriformes	11.7	10	arid
Epthianura aurifrons	orange chat	Meliphagidae	Passeriformes	10.5	6	arid
Erythrura gouldiae	Gouldian finch	Estrildidae	Passeriformes	14.4	14	generalist
Eudyptula minor	little penguin	Spheniscidae	Sphenisciformes	1010	6	shore_bird
Falco cenchroides	Nankeen kestrel	Falconidae	Falconiformes	179	6	generalist
Falco hypoleucos	grey falcon	Falconidae	Falconiformes	466	6	arid
Falco subniger	black falcon	Falconidae	Falconiformes	738	10	generalist
Gymnorhina tibicen	Australian magpie (white-backed)	Artamidae	Passeriformes	336	11	generalist
Gymnorhina tibicen eylandtensis	Australian magpie (black-backed)	Artamidae	Passeriformes	219	1	generalist
Haematopus longirostris	pied oystercatcher	Haematopodidae	Charadriiformes	691	9	shore_bird
Hamirostra melanosternon	black-breasted buzzard	Accipitridae	Accipitriformes	1380	3	arid
Hirundapus caudacutus	white-throated needletail	Apodidae	Caprimulgiformes	119	6	generalist
Hirundo neoxena	welcome swallow	Hirundinidae	Passeriformes	14.6	4	generalist
Larus novaehollandiae	silver gull	Laridae	Charadriiformes	287	6	shore_bird
Larus pacificus	Pacific gull	Laridae	Charadriiformes	1120	6	shore_bird
Leipoa ocellata	malleefowl	Megapodiidae	Galliformes	1920	7	arid
Lichenostomus leucotis	white-eared honeyeater	Meliphagidae	Passeriformes	21.6	6	generalist
Malurus cyaneus	superb fairy-wren	Maluridae	Passeriformes	10.6	6	generalist
Malurus lamberti	variegated fairy-wren	Maluridae	Passeriformes	8	6	generalist
Malurus leucopterus	white-winged fairy-wren	Maluridae	Passeriformes	7.5	6	arid
Megapodius reinwardt	orange-footed scrubfowl	Megapodiidae	Galliformes	937	6	forest
Melanodryas cucullata	hooded robin	Petroicidae	Passeriformes	19.3	6	generalist
Melithreptus lunatus	white-naped honeyeater	Meliphagidae	Passeriformes	14.9	6	generalist
Merops ornatus	rainbow bee-eater	Meropidae	Coraciiformes	28	6	generalist
Myiagra alecto	shining flycatcher	Monarchidae	Passeriformes	20.4	10	forest
Myiagra cyanoleuca	satin flycatcher	Monarchidae	Passeriformes	17.4	10	forest
Myiagra inquieta	restless flycatcher	Monarchidae	Passeriformes	16.9	10	generalist
Myiagra rubecula	leaden flycatcher	Monarchidae	Passeriformes	13.5	10	generalist
Myiagra ruficollis	broad-billed flycatcher	Monarchidae	Passeriformes	11.3	3	forest
Neochmia phaeton	crimson finch	Estrildidae	Passeriformes	9.5	10	generalist
Nettapus pulchellus	green pygmy-goose	Anatidae	Anseriformes	307	4	water_bird
Ninox novaeseelandiae	southern boobook	Strigidae	Strigiformes	248	6	generalist
Pachyptila desolata	Antarctic prion	Procellariidae	Procellariiformes	153	6	shore_bird
Pelagodroma marina	white-faced storm-petrel	Oceanitidae	Procellariiformes	49.8	6	shore_bird
Petroica goodenovii	red-capped robin	Petroicidae	Passeriformes	8.7	6	arid
Petroica phoenicea	flame robin	Petroicidae	Passeriformes	13.2	6	generalist
Phalacrocorax carbo	great cormorant	Phalacrocoracidae	Pelecaniformes	2540	6	water_bird
Phalacrocorax melanoleucos	little pied cormorant	Phalacrocoracidae	Pelecaniformes	688	7	water_bird
Phalacrocorax sulcirostris	little black cormorant	Phalacrocoracidae	Pelecaniformes	860	5	water_bird
Phaps elegans	brush bronzewing	Columbidae	Columbiformes	203	11	generalist
Phaps histrionica	flock bronzewing	Columbidae	Columbiformes	289	9	arid
Pitta versicolor	noisy pitta	Pittidae	Passeriformes	90.5	6	forest
Platalea flavipes	yellow-billed spoonbill	Threskiornithidae	Pelecaniformes	1870	6	water_bird
Platycercus caledonicus	green rosella	Psittaculidae	Psittaciformes	130	6	generalist
Platycercus venustus	Northern rosella	Psittaculidae	Psittaciformes	92.2	6	generalist
Ptilinopus magnificus	wompoo fruit-dove	Columbidae	Columbiformes	336	6	forest
Ptiloris magnificus	magnificent riflebird	Paradisaeidae	Passeriformes	152	8	forest
Puffinus tenuirostris	short-tailed shearwater	Procellariidae	Procellariiformes	585	6	shore_bird
Recurvirostra novaehollandiae	red-necked avocet	Recurvirostridae	Charadriiformes	245	6	water_bird
Sericulus chrysocephalus	regent bowerbird	Ptilonorhynchidae	Passeriformes	106	10	forest
Stagonopleura bella	beautiful firetail	Estrildidae	Passeriformes	13.8	6	generalist
Sterna bergii	crested tern	Laridae	Charadriiformes	331	6	shore_bird
Sterna nereis	fairy tern	Laridae	Charadriiformes	67.8	8	shore_bird
Stipiturus ruficeps	rufous-crowned emu-wren	Maluridae	Passeriformes	5	6	arid
Tadorna radjah	Radjah shelduck	Anatidae	Anseriformes	950	6	water_bird
Tadorna tadornoides	Australian shelduck	Anatidae	Anseriformes	1430	6	water_bird
Thalassarche cauta	shy albatross	Diomedeidae	Procellariiformes	4030	6	shore_bird
Threskiornis molucca	Australian white ibis	Threskiornithidae	Pelecaniformes	1810	8	generalist
Threskiornis spinicollis	straw-necked ibis	Threskiornithidae	Pelecaniformes	1350	6	generalist
Tyto alba	Eastern barn owl	Tytonidae	Strigiformes	392	6	generalist
				Total ind.	616
				Average	6.84
